# Supplementary material for: Case Series of 11 CDH1 Families (47 Carriers) Including Incidental Findings, Signet Ring Cell Colon Cancer and Review of the Literature
Source: Genes (Basel). 2023 Aug 25;14(9):1677. doi: 10.3390/genes14091677 (PMC10530895; doi:10.3390/genes14091677)
Supplement: Supplementary file 1 [file genes-14-01677-s001.zip]

Archive with 1 entries (1 files):
- genes-2531128-supplementary.pdf
